# Supplementary material for: Distality of Attentional Focus and Its Role in Postural Balance Control
Source: Front Psychol. 2020 Feb 21;11:125. doi: 10.3389/fpsyg.2020.00125 (PMC7050164; doi:10.3389/fpsyg.2020.00125)
Supplement: Supplementary file 1 [file Table_1.XLSX]

## Sheet: Tables 
Experiment 1
	Hop			Step
	Proximal	Distal		Proximal	Distal
W5	589.89	553.49		456.67	430.39
SD	146.08	219.39		106.15	126.04
Table 1. Sway Area between foci, Experiment 1.
	Hop			Step
	Proximal	Distal		Proximal	Distal
W5	4.49	4.93		5.78	5.24
SD	1.30	1.33		2.04	1.22
Table 2. Complexity Index (CI) Center of Position Radius between foci, Experiment 1.
	Hop			Step
	Proximal	Distal		Proximal	Distal
W5	6.53	6.37		6.65	6.73
SD	1.58	1.47		1.42	1.38
Table 3. Laser Time on Target between foci, Experiment 1.
Experiment 2
	Hop			Step
	Proximal	Distal		Proximal	Distal
W2.5	603.76	555.90		617.98	622.52
SD	167.02	127.66		134.53	139.70
W5	563.28	625.10		642.78	649.98
SD	167.21	176.51		109.97	200.33
Table 4. Sway Area between foci and screen distances, Experiment 2.
	Hop			Step
	Proximal	Distal		Proximal	Distal
W2.5	12.98	14.41		18.56	17.95
SD	2.51	2.29		3.90	3.88
W5	15.61	15.79		19.93	20.01
SD	3.70	4.06		3.32	3.64
Table 5. Complexity Index (CI) Center of Position Radius between foci and screen distances, Experiment 2.
	Hop			Step
	Proximal	Distal		Proximal	Distal
W2.5	22.15	21.55		20.05	18.74
SD	3.58	3.85		3.71	3.36
W5	23.82	23.16		21.11	21.71
SD	4.02	3.76		4.80	4.31
Table 6. Laser Time on Target between foci and screen distances, Experiment 2.
